# Supplementary material for: Analysis of lifespan across diversity outbred mouse studies identifies multiple longevity-associated loci
Source: Genetics. 2025 May 6;230(4):iyaf081. doi: 10.1093/genetics/iyaf081 (PMC12342377; doi:10.1093/genetics/iyaf081)
Supplement: iyaf081_Supplementary_Data [file iyaf081_supplementary_data.zip]

Archive with 5 entries (5 files):
- Figure_S1_GENETICS-2025-307990.pdf
- Figure_S2_GENETICS-2025-307990.pdf
- Figure_S3_GENETICS-2025-307990.pdf
- Figure_S4_GENETICS-2025-307990.pdf
- Supplemental_Material_Legends_GENETICS-2025-307990.docx
